# Supplementary material for: Nasopharyngeal Carriage, Serotype Distribution, and Antimicrobial Susceptibility of Streptococcus pneumoniae Among PCV13-Vaccinated and -Unvaccinated Children in Iran
Source: Vaccines (Basel). 2025 Jun 29;13(7):707. doi: 10.3390/vaccines13070707 (PMC12299737; doi:10.3390/vaccines13070707)
Supplement: Supplementary file 1 [file vaccines-13-00707-s001.zip]

Archive with 1 entries (1 files):
- vaccines-3668607-supplementary.pdf
